# Supplementary material for: A Multi-Task Deep Learning Framework for Characterizing Beating Behavior and Synchrony in Cardiomyocyte Clusters
Source: Bioengineering (Basel). 2026 Jun 25;13(7):742. doi: 10.3390/bioengineering13070742 (PMC13405318; doi:10.3390/bioengineering13070742)
Supplement: Supplementary file 1 [file bioengineering-13-00742-s001.zip]

Archive with 17 entries (17 files):
- bioengineering-4341418-supplementary.pdf
- Video_S1.mp4
- Video_S10.mp4
- Video_S11.mp4
- Video_S12.mp4
- Video_S13.mp4
- Video_S14.mp4
- Video_S15.mp4
- Video_S16.mp4
- Video_S2.mp4
- Video_S3.mp4
- Video_S4.mp4
- Video_S5.mp4
- Video_S6.mp4
- Video_S7.mp4
- Video_S8.mp4
- Video_S9.mp4
